# Supplementary material for: Calponin 1 inhibits agonist‐induced ERK activation and decreases calcium sensitization in vascular smooth muscle
Source: J Cell Mol Med. 2023 Dec 26;28(1):e18025. doi: 10.1111/jcmm.18025 (PMC10805486; doi:10.1111/jcmm.18025)
Supplement: Supplementary file 1 — Figures S1–S3 [file JCMM-28-e18025-s001.zip]

Archive with 4 entries (4 files):
- Figure captions.docx
- jcmm18025-sup-0001-FigureS1.jpg
- jcmm18025-sup-0002-FigureS2.jpg
- jcmm18025-sup-0003-FigureS3.jpg
